# Supplementary material for: Apolipoprotein-CIII O-Glycosylation, a Link between GALNT2 and Plasma Lipids
Source: Int J Mol Sci. 2023 Oct 2;24(19):14844. doi: 10.3390/ijms241914844 (PMC10573541; doi:10.3390/ijms241914844)
Supplement: Supplementary file 1 [file ijms-24-14844-s001.zip]

Archive with 6 entries (6 files):
- ijms-2585964-SupplementaryTables-highlight.xlsx
- Supplementary Figure S1new.tif
- Supplementary figure S2new.tif
- Supplementary Figure S3new.tif
- Supplementary figure S4new.tif
- Supplementary figure S5new.tif
