# Supplementary material for: Apolipoprotein-CIII O-Glycosylation, a Link between GALNT2 and Plasma Lipids
Source: Int J Mol Sci. 2023 Oct 2;24(19):14844. doi: 10.3390/ijms241914844 (PMC10573541; doi:10.3390/ijms241914844)
Supplement: Supplementary file 1 [file ijms-24-14844-s001.zip › ijms-2585964-SupplementaryTables-highlight.xlsx]

## Sheet: Title
Apolipoprotein-CIII O-glycosylation, the missing link between GALNT2 and plasma lipids
Annemieke Naber [a], Daniel Demus [b], Roderick Slieker [c], Simone Nicolardi [b], Joline W.J. Beulens [d,e,f], Petra J.M. Elders [g], Aloysius G. Lieverse [h], Eric J.G. Sijbrands [a], Leen M. ’t Hart [c,d,e,i], Manfred Wuhrer [b], Mandy van Hoek [a]
Affiliations:
a Department of Internal Medicine, Erasmus MC University Medical Center Rotterdam, Rotterdam, The Netherlands.
b Center for Proteomics and Metabolomics, Leiden University Medical Center, Leiden, The Netherlands.
c Department of Cell and Chemical Biology, Leiden University Medical Center, Leiden, The Netherlands.
d Department of Epidemiology and Data Science, Amsterdam UMC, location Vrije Universiteit Amsterdam, Amsterdam, The Netherlands.
5 Amsterdam Public Health, Amsterdam Cardiovascular Sciences, Amsterdam, The Netherlands
f Julius Center for Health Sciences and Primary Care, University Medical Center Utrecht, Utrecht, The Netherlands
7 Department of General Practice, Amsterdam Public Health Institute, Amsterdam UMC, location VUmc, Amsterdam, The Netherlands.
8 Department of Internal Medicine, Maxima Medical Center, Eindhoven, The Netherlands
I Department of Biomedical Data Science, section Molecular Epidemiology, Leiden University Medical Center, Leiden, The Netherlands

## Sheet: Suppl table 1
Supplementary Table S1. Associations of apolipoprotein-CIII proteoforms with lipids in people with and without T2D
Bold for p<0.05; bold and underlined for p<0.05/4=0.0125
	DiaGene
	Adjusted for age and sex					Adjusted for age, sex and lipid lowering medication
HDL-c	Total DiaGene cohort					Total DiaGene cohort					T2D					Without T2D
	n=	2182				n=	2081				n=	1399				n=	682
			95% C.I.for Beta					95% C.I.for Beta					95% C.I.for Beta					95% C.I.for Beta
trait	beta	SE	Lower	Upper	p-value	beta	SE	Lower	Upper	p-value	beta	SE	Lower	Upper	p-value	beta	SE	Lower	Upper	p-value
Apo-CIII0a	0.00695774	0.00119027	0.00462482	0.00929067	5.8106e-09	0.00420853	0.00123741	0.00178322	0.00663385	0.000683886	0.00173141	0.00149943	-0.00120748	0.0046703	0.248406	0.00133469	0.00239244	-0.00335449	0.00602386	0.577112
Apo-CIII0c	-0.00193173	0.00161545	-0.005098	0.00123455	0.231911	-0.00178751	0.00169472	-0.00510916	0.00153413	0.29166	-0.00212262	0.00223716	-0.00650745	0.0022622	0.342885	-0.00184126	0.00291125	-0.00754731	0.00386478	0.527297
Apo-CIII1	-0.011252	0.00202803	-0.0152269	-0.00727702	3.23657e-08	-0.0126665	0.0021158	-0.0168135	-0.00851957	2.51735e-09	-0.0120556	0.00286719	-0.0176752	-0.00643587	2.78129e-05	-0.0121156	0.00339052	-0.0187611	-0.00547021	0.000377417
Apo-CIII2	0.0133826	0.00261018	0.00826662	0.0184985	3.20264e-07	0.0146533	0.00273452	0.00929367	0.020013	9.31467e-08	0.0145074	0.00373118	0.0071943	0.0218205	0.00010576	0.0141237	0.00430951	0.00567701	0.0225703	0.00110151
Apo-CIII1/apo-CIII2 ratio	-0.321407	0.051154	-0.421669	-0.221145	3.99523e-10	-0.348337	0.0535893	-0.453372	-0.243302	1.0021e-10	-0.320893	0.0733384	-0.464636	-0.177149	1.30172e-05	-0.314452	0.0835768	-0.478263	-0.150642	0.000182849
	Adjusted for age and sex					Adjusted for age, sex and lipid lowering medication
non-HDL-c	Total DiaGene cohort					Total DiaGene cohort					T2D					Without T2D
	n=	2182				n=	2081				n=	1399				n=	682
			95% C.I.for Beta					95% C.I.for Beta					95% C.I.for Beta					95% C.I.for Beta
trait	beta	SE	Lower	Upper	p-value	beta	SE	Lower	Upper	p-value	beta	SE	Lower	Upper	p-value	beta	SE	Lower	Upper	p-value
Apo-CIII0a	0.00355921	0.000401236	0.00277279	0.00434563	1.48199e-18	0.00241659	0.000458467	0.001518	0.00331519	1.49734e-07	0.00181745	0.000548803	0.000741791	0.0028931	0.000951205	0.00129111	0.000883875	-0.000441284	0.00302351	0.144551
Apo-CIII0c	0.00198203	0.000548552	0.000906866	0.00305719	0.000309295	0.00275619	0.000627598	0.0015261	0.00398628	1.18153e-05	0.00338958	0.000816873	0.00178851	0.00499065	3.53427e-05	0.00200264	0.00107456	-0.00010349	0.00410878	0.0627979
Apo-CIII1	0.00554946	0.000685106	0.00420665	0.00689227	9.04301e-16	0.00657016	0.000780512	0.00504035	0.00809996	7.0486e-17	0.00751696	0.00104038	0.00547781	0.00955611	8.20969e-13	0.00731771	0.00123444	0.00489821	0.00973721	4.88702e-09
Apo-CIII2	-0.00747249	0.000879584	-0.00919647	-0.0057485	3.59612e-17	-0.00913084	0.0010043	-0.0110993	-0.00716242	2.21447e-19	-0.0105792	0.0013483	-0.0132219	-0.00793653	8.47274e-15	-0.00929301	0.00156667	-0.0123637	-0.00622233	4.78273e-09
Apo-CIII1/apo-CIII2 ratio	0.132801	0.0173417	0.098811	0.16679	2.82255e-14	0.165198	0.0198048	0.12638	0.204015	1.32114e-16	0.19857	0.0265926	0.146449	0.250692	1.43861e-13	0.18718	0.0304006	0.127595	0.246765	1.26944e-09
	DiaGene
	Adjusted for age and sex					Adjusted for age, sex and lipid lowering medication
LDL-c	Total DiaGene cohort					Total DiaGene cohort					T2D					Without T2D
	n=	2161				n=	2061				n=	1378				n=	683
			95% C.I.for Beta					95% C.I.for Beta					95% C.I.for Beta					95% C.I.for Beta
trait	beta	SE	Lower	Upper	p-value	beta	SE	Lower	Upper	p-value	beta	SE	Lower	Upper	p-value	beta	SE	Lower	Upper	p-value
Apo-CIII0a	0.00388511	0.00041848	0.00306489	0.00470533	3.85505e-20	0.00258578	0.000497502	0.00161068	0.00356089	2.21951e-07	0.00150207	0.00061837	0.000290068	0.00271408	0.0152647	0.00150012	0.000957297	-0.000376182	0.00337642	0.117573
Apo-CIII0c	0.00117325	0.0005725	5.11466e-05	0.00229535	0.0405497	0.0019464	0.000680035	0.00061353	0.00327927	0.00424963	0.00190138	0.0009175	0.000103085	0.00369968	0.0384187	0.002415	0.00116526	0.000131086	0.00469892	0.0385967
Apo-CIII1	0.00395694	0.000719888	0.00254595	0.00536792	4.32939e-08	0.00476839	0.00085194	0.00309858	0.00643819	2.47149e-08	0.00522008	0.0011792	0.00290885	0.0075313	1.03211e-05	0.00720515	0.00134369	0.00457151	0.00983879	1.1288e-07
Apo-CIII2	-0.00503445	0.000924452	-0.00684638	-0.00322252	5.7417e-08	-0.0064485	0.00109693	-0.00859848	-0.00429853	4.81313e-09	-0.00664214	0.00152991	-0.00964076	-0.00364352	1.51872e-05	-0.00959429	0.00170488	-0.0129358	-0.00625272	2.67616e-08
Apo-CIII1/apo-CIII2 ratio	0.0803569	0.0181173	0.044847	0.115867	9.65331e-06	0.104419	0.0215015	0.0622765	0.146562	1.2857e-06	0.11519	0.0299393	0.0565085	0.173871	0.000124837	0.188889	0.0330873	0.124038	0.25374	1.70182e-08
	DiaGene
	Adjusted for age and sex					Adjusted for age, sex and lipid lowering medication
Total cholesterol	Total DiaGene cohort					Total DiaGene cohort					T2D					Without T2D
	n=	2185				n=	2084				n=	1402				n=	682
			95% C.I.for Beta					95% C.I.for Beta					95% C.I.for Beta					95% C.I.for Beta
trait	beta	SE	Lower	Upper	p-value	beta	SE	Lower	Upper	p-value	beta	SE	Lower	Upper	p-value	beta	SE	Lower	Upper	p-value
Apo-CIII0a	0.00382347	0.000373231	0.00309194	0.004555	4.36969e-24	0.00279775	0.000441248	0.0019329	0.0036626	2.80041e-10	0.00198386	0.000540294	0.00092488	0.00304283	0.00024992	0.00152625	0.000898978	-0.000235747	0.00328825	0.0900125
Apo-CIII0c	0.00155093	0.000513748	0.000543984	0.00255788	0.00256672	0.00236872	0.0006065	0.00117998	0.00355746	9.70096e-05	0.00305432	0.000806058	0.00147444	0.00463419	0.000157557	0.00181299	0.00109411	-0.00033146	0.00395744	0.0979727
Apo-CIII1	0.00372555	0.000645532	0.00246031	0.0049908	8.98884e-09	0.00452015	0.000759632	0.00303127	0.00600902	3.13017e-09	0.00576817	0.00103263	0.00374422	0.00779211	2.79033e-08	0.00586112	0.00126857	0.00337472	0.00834752	4.58894e-06
Apo-CIII2	-0.00520276	0.00082895	-0.0068275	-0.00357801	4.16962e-10	-0.00667677	0.000977632	-0.00859293	-0.00476061	1.1146e-11	-0.00845713	0.00133872	-0.011081	-0.00583325	3.56905e-10	-0.00762216	0.00160877	-0.0107754	-0.00446896	2.6329e-06
Apo-CIII1/apo-CIII2 ratio	0.0839897	0.0163406	0.051962	0.116017	2.99319e-07	0.110056	0.0192826	0.0722617	0.14785	1.31079e-08	0.152294	0.0264097	0.100532	0.204057	9.94216e-09	0.149278	0.0312695	0.0879895	0.210566	2.21552e-06
	DiaGene
	Adjusted for age and sex					Adjusted for age, sex and lipid lowering medication
Triglycerides	Total DiaGene cohort					Total DiaGene cohort					T2D					Without T2D
	n=	2184				n=	2083				n=	1400				n=	683
			95% C.I.for Beta					95% C.I.for Beta					95% C.I.for Beta					95% C.I.for Beta
trait	beta	SE	Lower	Upper	p-value	beta	SE	Lower	Upper	p-value	beta	SE	Lower	Upper	p-value	beta	SE	Lower	Upper	p-value
Apo-CIII0a	0.000549406	0.000397995	-0.000230663	0.00132948	0.0446596	0.00114285	0.000403696	0.000351603	0.00193409	0.000366536	0.00133216	0.000402145	0.000543958	0.00212037	0.000139029	0.00264147	0.0012509	0.000189699	0.00509324	0.00767443
Apo-CIII0c	0.00263419	0.000533764	0.00158802	0.00368037	2.07527e-08	0.00260095	0.000550023	0.0015229	0.00367899	6.77692e-08	0.00278315	0.000597835	0.00161139	0.0039549	9.24606e-08	0.00201933	0.00152775	-0.00097506	0.00501372	0.0959275
Apo-CIII1	0.00787939	0.000656422	0.0065928	0.00916597	9.66219e-49	0.00801573	0.000672921	0.0066968	0.00933465	3.74863e-48	0.00686834	0.000754132	0.00539024	0.00834644	3.93894e-29	0.0153488	0.00169576	0.0120251	0.0186725	2.10363e-21
Apo-CIII2	-0.0105715	0.000842011	-0.0122218	-0.00892114	1.02583e-49	-0.010647	0.000867012	-0.0123463	-0.00894764	9.4523e-48	-0.00970742	0.000975427	-0.0116193	-0.00779558	8.27358e-32	-0.0172302	0.00218454	-0.0215119	-0.0129485	2.07798e-17
Apo-CIII1/apo-CIII2 ratio	0.224929	0.0164426	0.192702	0.257157	2.25736e-51	0.227626	0.0169266	0.19445	0.260802	1.63708e-49	0.205048	0.0190944	0.167623	0.242473	3.57038e-31	0.358986	0.0421288	0.276413	0.441558	4.79492e-19

## Sheet: Suppl table 2
Supplementary Table S2. Association of apolipoprotein-CIII proteoforms with principal components of ancestry.
Bold for p<0.05
Within total DiaGene cohort
	C1	C2	C3	C4
	p-value	p-value	p-value	p-value
Apo-CIII0a	0.561445	0.0093535	0.707854	0.156744
Apo-CIII0c	0.0741554	0.460144	0.6499	0.392785
Apo-CIII1	0.303018	0.629854	0.0281269	0.013914
Apo-CIII2	0.0621743	0.526519	0.0383444	0.226833

## Sheet: Suppl table 3
Supplementary Table S3. Associations of leadSNPs with T2D.
Bold for p<0.05
Within the DiaGene cohort
				n=	1759
						95% C.I.for Beta
uniqID	rsID (dbSNP build 146)	effect allele	reference allele	Beta	SE	Lower	Upper	p-value
1:230286016:C:T	rs35498929	T	C	0.340572	0.123409	0.0986904	0.582454	0.00578543
1:230294715:A:C	rs4846913	A	C	0.0325718	0.0780207	-0.120349	0.185492	0.67633
1:230416320:C:T	rs3213497	T	C	-0.0196782	0.11491	-0.244902	0.205545	0.864028
2:27686480:A:G	rs67086575	G	A	-0.142718	0.104766	-0.348061	0.0626241	0.173119
6:3316862:C:T	rs9378785	C	T	0.283219	0.197283	-0.103455	0.669893	0.151117
6:12368221:A:C	rs9462715	C	A	-0.180039	0.168452	-0.510205	0.150126	0.285165
6:148614267:C:T	rs2493926	C	T	0.16282	0.12788	-0.0878261	0.413465	0.202941
12:27689893:C:G	rs10842926	C	G	-0.14469	0.137588	-0.414364	0.124983	0.292976
13:28567172:A:C	rs2481968	C	A	-0.0718385	0.0759325	-0.220666	0.0769892	0.344106
15:97500494:C:T	rs7175584	T	C	0.176834	0.0772794	0.0253661	0.328301	0.0221237
19:13591542:G:T	rs10412211	T	G	0.0710061	0.0782887	-0.0824397	0.224452	0.364419

## Sheet: Suppl table 4
Supplementary Table S4. Associations of leadSNPs with lipids.
Bold for p<0.05, bold and underlined for p<0.05/11=0.0045
HDL-c				DiaGene					Hoorn DCS					Meta-analysis
				n=	1656				n=	5304
						95% C.I.for Beta					95% C.I.for Beta
uniqID	rsID (dbSNP build 146)	effect allele	reference allele	beta	SE	Lower	Upper	p-value	beta	SE	Lower	Upper	p-value	p-value
1:230286016:C:T	rs35498929	T	C	-0.0317096	0.0178745	-0.0667436	0.00332434	0.0762444	0.00507322	0.00917658	-0.0129129	0.0230593	0.580393	0.702323
1:230294715:A:C	rs4846913	A	C	0.00622569	0.0120666	-0.0174248	0.0298762	0.605962	0.010858	0.00611707	-0.00113145	0.0228475	0.0759496	0.0651354
1:230416320:C:T	rs3213497	T	C	0.013488	0.0177576	-0.0213169	0.0482928	0.447625	0.00301384	0.0088495	-0.0143312	0.0203588	0.733444	0.520045
2:27686480:A:G	rs67086575	G	A	-0.00416973	0.0165122	-0.0365337	0.0281943	0.800668	0.00558467	0.0082253	-0.0105369	0.0217062	0.497191	0.58923
6:3316862:C:T	rs9378785	C	T	-0.0580556	0.0282631	-0.113451	-0.00265993	0.0401218	0.00463202	0.014578	-0.023941	0.033205	0.750695	0.471884
6:12368221:A:C	rs9462715	C	A	0.00794951	0.0267862	-0.0445515	0.0604505	0.766675	0.00745938	0.0143309	-0.0206293	0.035548	0.602731	0.561233
6:148614267:C:T	rs2493926	C	T	-0.0131627	0.0189526	-0.0503098	0.0239844	0.487462	-0.0111473	0.010197	-0.0311335	0.00883888	0.27436	0.195663
12:27689893:C:G	rs10842926	C	G	0.0249816	0.0221135	-0.018361	0.0683241	0.258768	0.00874543	0.011605	-0.0140004	0.0314912	0.451128	0.226655
13:28567172:A:C	rs2481968	C	A	0.000921386	0.011714	-0.022038	0.0238808	0.937315	0.00838385	0.00611815	-0.00360773	0.0203754	0.170644	0.228357
15:97500494:C:T	rs7175584	T	C	-0.0206688	0.011966	-0.0441221	0.00278461	0.0843025	0.0114091	0.00605369	-0.000456158	0.0232743	0.059532	0.226655
19:13591542:G:T	rs10412211	T	G	-0.00907359	0.0119812	-0.0325567	0.0144095	0.448965	0.00384979	0.00609734	-0.008101	0.0158006	0.527814	0.828878
non-HDL-c				DiaGene					Hoorn DCS					Meta-analysis
				n=	1656				n=	5304
						95% C.I.for Beta					95% C.I.for Beta
uniqID	rsID (dbSNP build 146)	effect allele	reference allele	beta	SE	Lower	Upper	p-value	beta	SE	Lower	Upper	p-value	p-value
1:230286016:C:T	rs35498929	T	C	-0.0583206	0.0525388	-0.161297	0.0446555	0.26714	0.0508151	0.0327627	-0.0133997	0.11503	0.12096	0.413224
1:230294715:A:C	rs4846913	A	C	-0.0424384	0.0354345	-0.11189	0.0270131	0.231221	-0.0132268	0.0218491	-0.056051	0.0295975	0.544959	0.265312
1:230416320:C:T	rs3213497	T	C	0.00242412	0.0521741	-0.0998371	0.104685	0.962947	-0.0581524	0.0315915	-0.120072	0.00376689	0.0657122	0.117938
2:27686480:A:G	rs67086575	G	A	0.119787	0.048418	0.0248879	0.214686	0.01346	0.00144775	0.0293775	-0.0561321	0.0590276	0.960697	0.207094
6:3316862:C:T	rs9378785	C	T	-0.109625	0.0830884	-0.272478	0.0532283	0.187226	-0.0518263	0.0520524	-0.153849	0.0501964	0.319462	0.128656
6:12368221:A:C	rs9462715	C	A	-0.0319638	0.0786859	-0.186188	0.122261	0.684634	-0.00406179	0.0511756	-0.104366	0.0962423	0.936742	0.7902
6:148614267:C:T	rs2493926	C	T	-0.157343	0.0555489	-0.266219	-0.0484676	0.0046743	0.0298975	0.0364147	-0.0414753	0.10127	0.411667	0.522134
12:27689893:C:G	rs10842926	C	G	0.0110753	0.0649857	-0.116297	0.138447	0.864696	0.0733625	0.0414306	-0.00784143	0.154566	0.0766626	0.101661
13:28567172:A:C	rs2481968	C	A	-0.0520271	0.0343874	-0.119426	0.0153723	0.130479	0.022452	0.0218523	-0.0203785	0.0652825	0.304259	0.898983
15:97500494:C:T	rs7175584	T	C	-0.00949512	0.0351825	-0.0784528	0.0594626	0.787285	-0.00244867	0.0216242	-0.044832	0.0399347	0.909846	0.837736
19:13591542:G:T	rs10412211	T	G	0.0233315	0.0351975	-0.0456555	0.0923186	0.507503	0.0240646	0.0217711	-0.0186067	0.0667359	0.269059	0.203065
LDL-c				DiaGene					Hoorn DCS					Meta-analysis
				n=	1638				n=	5213
						95% C.I.for Beta					95% C.I.for Beta
uniqID	rsID (dbSNP build 146)	effect allele	reference allele	beta	SE	Lower	Upper	p-value	beta	SE	Lower	Upper	p-value	p-value
1:230286016:C:T	rs35498929	T	C	-0.0552648	0.0504324	-0.154112	0.0435826	0.273319	0.0525114	0.0294844	-0.00527808	0.110301	0.0749728	0.290812
1:230294715:A:C	rs4846913	A	C	-0.0227442	0.0341149	-0.0896094	0.0441209	0.505061	0.0111641	0.0196588	-0.0273672	0.0496953	0.570132	0.881558
1:230416320:C:T	rs3213497	T	C	0.00209434	0.0501141	-0.0961294	0.100318	0.96667	-0.0337482	0.0283728	-0.0893588	0.0218624	0.234313	0.298496
2:27686480:A:G	rs67086575	G	A	0.10935	0.0466519	0.0179118	0.200787	0.0192002	-0.0453949	0.0264274	-0.0971926	0.00640293	0.0859078	0.707091
6:3316862:C:T	rs9378785	C	T	-0.0192262	0.0799496	-0.175927	0.137475	0.809989	-0.0534195	0.0470043	-0.145548	0.0387089	0.255808	0.271424
6:12368221:A:C	rs9462715	C	A	0.00755543	0.075822	-0.141056	0.156167	0.920637	0.0252029	0.0460292	-0.0650143	0.11542	0.58403	0.599203
6:148614267:C:T	rs2493926	C	T	-0.183147	0.0535039	-0.288015	-0.0782795	0.000634493	0.0347903	0.0327843	-0.029467	0.0990476	0.288654	0.464237
12:27689893:C:G	rs10842926	C	G	0.03753	0.0622494	-0.0844789	0.159539	0.546661	0.0893015	0.0371706	0.0164472	0.162156	0.0163192	0.016488
13:28567172:A:C	rs2481968	C	A	-0.0203807	0.0330453	-0.0851495	0.0443881	0.537485	0.0204343	0.0196688	-0.0181165	0.0589852	0.29889	0.564643
15:97500494:C:T	rs7175584	T	C	-0.0280704	0.0338905	-0.0944957	0.0383549	0.40764	0.0164788	0.0194666	-0.0216757	0.0546334	0.397303	0.739972
19:13591542:G:T	rs10412211	T	G	0.0339578	0.0338832	-0.0324532	0.100369	0.316394	0.0149572	0.0195744	-0.0234086	0.053323	0.44483	0.252958
Total cholesterol				DiaGene					Hoorn DCS					Meta-analysis
				n=	1658				n=	5309
						95% C.I.for Beta					95% C.I.for Beta
uniqID	rsID (dbSNP build 146)	effect allele	reference allele	beta	SE	Lower	Upper	p-value	beta	SE	Lower	Upper	p-value	p-value
1:230286016:C:T	rs35498929	T	C	-0.0904367	0.0557125	-0.199633	0.0187598	0.104721	0.0582812	0.0328876	-0.00617843	0.122741	0.0764296	0.45311
1:230294715:A:C	rs4846913	A	C	-0.0359669	0.0375873	-0.109638	0.0377043	0.338763	-0.00300257	0.0219384	-0.0460018	0.0399967	0.891144	0.561111
1:230416320:C:T	rs3213497	T	C	0.0154469	0.0553471	-0.0930335	0.123927	0.78021	-0.0557145	0.0317228	-0.117891	0.00646227	0.0790967	0.163137
2:27686480:A:G	rs67086575	G	A	0.115113	0.0513793	0.0144092	0.215816	0.0251941	0.00684462	0.0294952	-0.050966	0.0646553	0.816502	0.189952
6:3316862:C:T	rs9378785	C	T	-0.168047	0.0881045	-0.340731	0.0046383	0.0566478	-0.0501005	0.0522358	-0.152483	0.0522816	0.337541	0.0766144
6:12368221:A:C	rs9462715	C	A	-0.0244401	0.0834846	-0.18807	0.13919	0.76975	0.001378	0.051402	-0.0993699	0.102126	0.978614	0.90136
6:148614267:C:T	rs2493926	C	T	-0.170893	0.0589241	-0.286385	-0.0554019	0.00377821	0.0166213	0.0365751	-0.0550659	0.0883086	0.649528	0.311154
12:27689893:C:G	rs10842926	C	G	0.0356432	0.0689405	-0.0994803	0.170767	0.605216	0.0824467	0.0415895	0.000931207	0.163962	0.0474871	0.0501329
13:28567172:A:C	rs2481968	C	A	-0.0517346	0.0364491	-0.123175	0.0197056	0.155981	0.0305673	0.0219348	-0.0124249	0.0735594	0.163511	0.599302
15:97500494:C:T	rs7175584	T	C	-0.0298191	0.0373047	-0.102936	0.0432982	0.424209	0.00933667	0.0217172	-0.033229	0.0519023	0.667271	0.969347
19:13591542:G:T	rs10412211	T	G	0.0139106	0.0373291	-0.0592544	0.0870755	0.709459	0.0277835	0.0218593	-0.0150608	0.0706278	0.203779	0.195114
Triglycerides				DiaGene					Hoorn DCS					Meta-analysis
				n=	1658				n=	5307
						95% C.I.for Beta					95% C.I.for Beta
uniqID	rsID (dbSNP build 146)	effect allele	reference allele	beta	SE	Lower	Upper	p-value	beta	SE	Lower	Upper	p-value	p-value
1:230286016:C:T	rs35498929	T	C	0.0177753	0.0542724	-0.0885987	0.124149	0.370917	-0.00328024	0.0346965	-0.0712853	0.0647249	0.800444	0.484071
1:230294715:A:C	rs4846913	A	C	-0.0634786	0.0365769	-0.135169	0.00821221	0.0323427	-0.0517956	0.023119	-0.0971088	-0.00648226	0.0340857	0.00550642
1:230416320:C:T	rs3213497	T	C	-0.0343263	0.0538675	-0.139907	0.0712539	0.71881	-0.0603894	0.0334424	-0.125936	0.00515763	0.0998942	0.10841
2:27686480:A:G	rs67086575	G	A	0.0844895	0.0500467	-0.013602	0.182581	0.0171924	0.0842443	0.0310737	0.02334	0.145149	0.000220476	1.07205e-05
6:3316862:C:T	rs9378785	C	T	-0.0976559	0.085821	-0.265865	0.0705533	0.378121	-0.00178176	0.0550222	-0.109625	0.106062	0.928807	0.613052
6:12368221:A:C	rs9462715	C	A	-0.0683303	0.0812464	-0.227573	0.0909126	0.396245	-0.0555045	0.0542282	-0.161792	0.0507827	0.308643	0.198534
6:148614267:C:T	rs2493926	C	T	0.00417965	0.0575007	-0.108522	0.116881	0.809251	-0.00581826	0.0385584	-0.0813927	0.0697562	0.620114	0.753161
12:27689893:C:G	rs10842926	C	G	-0.080958	0.0670829	-0.21244	0.0505244	0.0606044	-0.0609039	0.0438519	-0.146854	0.0250457	0.185225	0.0388528
13:28567172:A:C	rs2481968	C	A	-0.0763176	0.0354692	-0.145837	-0.00679785	0.0246133	0.0170456	0.0231296	-0.0282885	0.0623797	0.759415	0.391206
15:97500494:C:T	rs7175584	T	C	0.0492981	0.0362706	-0.0217922	0.120388	0.070733	-0.0365925	0.0228971	-0.0814709	0.00828579	0.281654	0.995596
19:13591542:G:T	rs10412211	T	G	0.0346132	0.0363217	-0.0365774	0.105804	0.432341	0.00549535	0.0230422	-0.0396673	0.050658	0.954052	0.640666

## Sheet: Suppl table 5
Supplementary Table S5. Loci associated with at least one apo-CIII proteoform in the DiaGene study, separate for people with and without type 2 diabetes
			Type 2 diabetes			No diabetes
Proteoform	rsID	EA	Beta	SE	P-value	Beta	SE	P-value	Locus
Apo-CIII0a	rs35498929	T	-0.131	0.046	0.005	-0.104	0.028	1.85*10-4	GALNT2 (intronic)
	rs4846913	A	-0.219	0.027	3.05*10-15	-0.200	0.019	1.49*10-25	GALNT2 (intronic)
	rs3213497	T	-0.167	0.041	5.63*10-05	-0.100	0.029	0.001	GALNT2:RP5-956O18.3
									(ncRNA exonic)
Apo-CIII0c	rs9378785	C	-0.069	0.037	0.060	-0.089	0.020	1.30*10-5	SLC22A23 (intronic)
Apo-CIII1	rs10842926	C	-0.016	0.005	0.001	-0.013	0.004	0.001	PPFIBP1 (intronic)
Apo-CIII2	rs67086575	G	-0.063	0.016	6.41*10-5	-0.039	0.011	8.01*10-4	IFT172 (intronic)
	rs2493926	C	0.026	0.020	0.198	0.051	0.013	7.33*10-5	SASH1 (intronic)
	rs2481968	C	0.027	0.011	0.018	0.033	0.008	5.09*10-5	RN7SL272P (intergenic)
	rs7175584	T	-0.017	0.012	0.138	-0.039	0.008	2.89*10-6	RN7SKP181 (intergenic)
	rs10412211	T	-0.029	0.012	0.013	-0.028	0.008	0.001	CACNA1A (intronic)
Apo-CIII1 / apo-CIII2 ratio	rs67086575	G	0.072	0.019	1.35*10-4	0.047	0.014	6.11*10-4	IFT172 (intronic)
	rs9462715	C	-0.042	0.029	0.156	-0.073	0.023	0.001	RN7SKP293 (intergenic)
	rs2493926	C	-0.030	0.024	0.204	-0.061	0.016	7.88*10-5	SASH1 (intronic)
	rs7175584	T	0.024	0.014	0.083	0.047	0.010	2.02*10-6	RN7SKP181 (intergenic)
	rs10412211	T	0.036	0.014	0.010	0.032	0.010	0.002	CACNA1A (intronic)
An association was considered significant if the p value was lower than or equal to 5*10−8, the genome-wide significance threshold. Associations with p-values lower than or equal to 1*10-6 were considered at suggestive significance level. Chr, chromosome; Pos, position; EA, effect allele; RA, reference allele; EAF, effect allele frequency; SE, standard error; ncRNA, non-coding RNA.
